# Supplementary material for: Mast cell activation by NGF drives the formation of trauma-induced heterotopic ossification
Source: JCI Insight. 2024 Nov 26;10(1):e179759. doi: 10.1172/jci.insight.179759 (PMC11721298; doi:10.1172/jci.insight.179759)
Supplement: Supporting data values [file jciinsight-10-179759-s249.xlsx]

## Sheet: Figure 1
	Figure 1H										Figure 1I										Figure 1J								Figure 1K								Figure 1L								Figure 1M
	4 weeks (mm3)		8 weeks (mm3)		12 weeks (mm3)		24 weeks (mm3)				4 weeks (mm2)		8 weeks (mm2)		12 weeks (mm2)		24 weeks (mm3)				4 weeks (%)		8 weeks (%)		12 weeks (%)				4 weeks (%)		8 weeks (%)		12 weeks (%)				4 weeks (μm2)		8 weeks (μm2)		12 weeks (μm2)				4 weeks (μm2)		8 weeks (μm2)		12 weeks (μm2)
	C57BL/6J	KitW-sh/W-sh	C57BL/6J	KitW-sh/W-sh	C57BL/6J	KitW-sh/W-sh	C57BL/6J	KitW-sh/W-sh			C57BL/6J	KitW-sh/W-sh	C57BL/6J	KitW-sh/W-sh	C57BL/6J	KitW-sh/W-sh	C57BL/6J	KitW-sh/W-sh			C57BL/6J	KitW-sh/W-sh	C57BL/6J	KitW-sh/W-sh	C57BL/6J	KitW-sh/W-sh			C57BL/6J	KitW-sh/W-sh	C57BL/6J	KitW-sh/W-sh	C57BL/6J	KitW-sh/W-sh			C57BL/6J	KitW-sh/W-sh	C57BL/6J	KitW-sh/W-sh	C57BL/6J	KitW-sh/W-sh			C57BL/6J	KitW-sh/W-sh	C57BL/6J	KitW-sh/W-sh	C57BL/6J
	0	0	0.66	0.6	1.01	1.78	3.54	1.19			0	0	5.5	4.21	10.56	12.74	24.73	13.04			72.497	49.092	47.528	74.186	39.739	64.263			63.198	31.481	36.877	62.167	19.535	31.259			827.304	23.288	235.938	195.11	57.3	168.698			1549.93	238.17	860.451	638.039	313.58
	0	0	0.32	0.08	3.12	0.47	3.02	0.83			0	0	4.33	1.21	23.48	5.29	21.89	7.54			63.162	32.646	20.139	91.365	10.367	59.243			76.032	21.035	45.789	70.012	13.781	29.133			911.24	21.043	311.267	221.341	78.624	150.847			1323.25	308.123	1031.13	514.315	380.366
	0	0	1.08	0.06	2.75	0.21	2.58	0.1			0	0	8.68	1.07	18.42	2.87	17.9	1.79			48.203	30.967	58.658	60.456	42.677	70.231			40.241	29.678	26.557	57.129	25.689	39.132			725.403	96.8	486.325	279.67	80.686	103.85			1678.23	456.243	782.132	401.313	442.251
	0	0	0.78	0.04	2.69	1	0.23	1.25			0	0	8.12	0.67	21.42	9.28	2.4	9.4			89.586	50.231	32.851	76.452	30.456	51.109			82.233	38.946	43.789	68.993	12.507	53.198			805.566	39.33	275.021	115.332	40.464	198.583			1183.14	391.313	905.245	419.137	567.285
	0.05	0	0.71	0.15	2.71	1.5	3.7	0.01			1.09	0	6.43	1.87	29.47	11.54	23.82	0.33			69.073	23.578	43.575	80.656	29.788	66.298			71.689	20.001	38.442	71.009	10.592	33.098			700.003	25.86	398.231	168.651	100.772	131.584			1209.12	424.123	724.123	586.355	221.975
	0.01	0	0.96	0.02	2.56	1.02	2.01	0.05			0.46	0	7.61	0.42	19.16	9.01	19.19	0.85
	0	0	2.07	0.09	3.31	1.81	2.89	0.24			0	0	18.89	1.37	22.99	12.1	19.73	3
	0	0	1.38	0.1	2.91	1.01	2.47	0.03			0	0	13.07	1.3	25.51	14.28	17.42	0.62
		0	0.96			0.35						0	10.69			4.04
		0	1.17			1.35						0	11.9			11.31
			1.85			0.18							18.43			3.02
			0.83			0.42							11.54			4.11
			1.11										11.24
			1.26										14.7
[truncated: 13 more columns]

## Sheet: Figure 2
	Figure 2H								Figure 2I								Figure 2J								Figure 2K								Figure 2L								Figure 2M								Figure 2N
	4 weeks		8 weeks		12 weeks				4 weeks		8 weeks		12 weeks				4 weeks		8 weeks		12 weeks				4 weeks (μm2)		8 weeks (μm2)		12 weeks (μm2)				4 weeks (μm2)		8 weeks (μm2)		12 weeks (μm2)				4 weeks (μm2)		8 weeks (μm2)		12 weeks (μm2)				4 weeks (mg)
	C57BL/6J	KitW-sh/W-sh	C57BL/6J	KitW-sh/W-sh	C57BL/6J	KitW-sh/W-sh			C57BL/6J	KitW-sh/W-sh	C57BL/6J	KitW-sh/W-sh	C57BL/6J	KitW-sh/W-sh			C57BL/6J	KitW-sh/W-sh	C57BL/6J	KitW-sh/W-sh	C57BL/6J	KitW-sh/W-sh			C57BL/6J	KitW-sh/W-sh	C57BL/6J	KitW-sh/W-sh	C57BL/6J	KitW-sh/W-sh			C57BL/6J	KitW-sh/W-sh	C57BL/6J	KitW-sh/W-sh	C57BL/6J	KitW-sh/W-sh			C57BL/6J	KitW-sh/W-sh	C57BL/6J	KitW-sh/W-sh	C57BL/6J	KitW-sh/W-sh			C57BL/6J
	39	1	51	2	25	1			37	1	44	1	8	1			52	11	232	47	106	86			716.713	76.937	169.39	66.041	19.491	22.558			3213.36	131.05	2995.62	1469.05	1588.37	1556.4			3890.62	357.593	64794.9	12147.7	10574.6	3537.01			0.015873
	31	1	48	1	10	1			22	0	28	1	19	0			48	10	120	88	60	100			807.973	55.225	317.885	57.255	34.32	20.89			2280.53	188.77	2444.05	1000.57	1883.1	2073.67			1911.32	258.912	53281.6	9812.11	8923.81	6983.92			0.00375
	40	0	39	0	21	0			25	0	38	0	20	0			49	14	129	83	53	34			631.732	98.132	115.911	160.538	31.332	24.674			4141.49	216.363	1314.39	1627.05	2229.18	1488.11			2981.67	119.287	39813.9	11291.2	7982.39	8823.45			0.06381
	20	0	36	0	27	0			21	1	26	0	6	0			61	22	248	89	119	38			953.67	131.302	235.12	49.192	29.221	12.111			2011.2	192.281	3133.8	989.223	1911.43	1997.53			3098.64	398.119	60931.4	19891.3	11216.9	8335.2			0.002396
	36	0	45	1	19	0			32	0	40	0	15	1			80	30	188	74	115	111			563.346	66.521	101.199	88.391	29.131	10.913			3598.13	112.371	2677.14	1553.21	2551.88	2187.69			4078.11	106.191	44178.3	7983.19	9992.24	5528.32			0.001746
																																																	0.038121
																																																	0
																																																	0.018783




[truncated: 11 more columns]

## Sheet: Figure 3
	Figure 3C				Figure 3F								Figure 3G								Figure 3H
	NGF				LPS	-	+	+	+	+			LPS	-	+	+	+	+			LPS	-	+	+	+	+
	PBS	LPS			rmNGF	+	-	1	10	100			rmNGF	+	-	1	10	100			rmNGF	+	-	1	10	100
	0.465425	0.429695			1	1.03223	1.97336	3.34579	5.30495	8.3284			1	15.98	19.11	21.28	32	61			1	0	0	2	22	43
	0.876003	0.983779			2	1.92343	2.51421	2.47633	6.51865	7.56718			2	9.39	33.36	27	40	56			2	1	0	0	18	33
	1.24936	0.949939			3	2.14534	4.39251	1.34149	4.35544	6.4682			3	11.72	22.86	30	53	77			3	0	1	1	26	36
	1.40921	1.13983			4	1.29368	3.82936	4.19301	3.61351	5.88316			4	10.31	21.56	38.96	39.63	69.75			4	0	0	3	29	26
					5	0.998421	2.36663	3.33158	5.02793	6.91368			5	7.81	17.22	25.11	45.02	54.11			5	0	1	1	16	50
	TrkA
	PBS	LPS
	0.71246	5.28313
	2.76316	5.31205
	0.591419	4.09583
	0.574179	3.02411

## Sheet: Figure 4
	Figure 4B					Figure 4C					Figure 4D					Figure 4E					Figure 4F					Figure 4G					Figure 4H					Figure 4K								Figure 4L
	C57BL/6J - 8 weeks (mm3)					C57BL/6J -8 weeks (%)					C57BL/6J - 8 weeks (%)					C57BL/6J - 8 weeks (µm2)					C57BL/6J - 8 weeks (µm2)					C57BL/6J - 8 weeks (µm2)					C57BL/6J - 8 weeks (µm2)					COL2A1								COL2A1
	Saline	rmNGF	GW			Saline	rmNGF	GW			Saline	rmNGF	GW			Saline	rmNGF	GW			Saline	rmNGF	GW			Saline	rmNGF	GW			Saline	rmNGF	GW			Ch	-	+	+	+	+			Ch	-	+	+	+	+
	1.53	2.59	0.04			12.055	26.631	16.331			21.95	43.452	15.331			319.566	21.573	16.155			203.88	66.232	82.665			313.527	203.279	21.588			432.071	891.294	247.113			rmNGF	-	-	1	10	100			GW	-	-	-	+	+
	0.85	1.89	0.39			20.95	34.221	6.458			28.433	52.341	5.458			401.128	55.863	33.086			354.102	85.129	99.381			512.356	197.262	10.067			562.192	687.132	89.131			1	0.744622	2.85104	2.67292	2.75488	2.02505			rmNgf	-	-	+	-	+
	1.08	2.7	0.08			29.433	36.42	0.456			20.441	39.245	0.456			298.918	101.231	10.359			296.428	58.335	211.901			289.672	104.25	18.752			321.112	629.425	356.112			2	0.97373	3.17439	3.36757	3.54063	3.07625			1	0.3253	10.016	12.0903	11.5776	11.699
	0.78	2.03	0.03			18.441	40.331	9.345			35.134	21.31	11.345			313.618	88.961	43.597			221.981	109.376	39.823			401.568	110.641	12.979			402.341	908.237	120.452			3	0.281648	1.83829	2.05264	1.92457	2.2408			2	0.86482	12.1136	10.1231	9.45549	7.68757
	0.71	1.18	0.57			36.134	51.223	2.568			14.311	38.113	3.568			201.213	99.132	28.792			301.372	28.261	100.228			309.285	78.298	61.868			389.111	798.285	200.567											3	0.131927	7.35411	10.4008	7.32548	8.58864
	0.96	1.61	0.4
			0																																	SOX9
			0																																	Ch	-	+	+	+	+			SOX9
																																				rmNGF	-	-	1	10	100			Ch	-	+	+	+	+
																																				1	0.228076	3.73359	3.45789	3.04946	3.284			GW	-	-	-	+	+
																																				2	1.25581	5.14211	4.76334	5.18653	5.67178			rmNgf	-	-	+	-	+
																																				3	0.516115	3.92514	3.41493	3.55435	4.68201			1	1.6976	3.74935	3.72569	3.54514	3.62923
																																												2	1.00678	2.72147	2.90795	3.08499	2.95606
																																												3	1.29562	3.15456	4.4774	3.40977	3.59013

## Sheet: Figure 5
	Figure 5A						Figure 5B						Figure 5C						Figure 5D						Figure 5E						Figure 5F
	C57BL/6J - 8 weeks (μm2)						C57BL/6J - 8 weeks (μm2)						C57BL/6J - 8 weeks						C57BL/6J - 8 weeks						8 weeks (mm3)						8 weeks
	Sham	Saline	Saline	rmNGF			Sham	Saline	Saline	rmNGF			Sham	Saline	Saline	rmNGF			Sham	Saline	Saline	rmNGF			C57BL/6J		KitW-sh/W-sh				C57BL/6J		KitW-sh/W-sh
	69.473	277.811	600.111	203.571			205.101	2408.35	2688.22	444.352			1	29	40	10			1	33	39	6			Sham	Saline	Saline	rmNGF			Sham	Saline	Saline	rmNGF
	153.623	366.206	377.893	109.913			435.258	1589.28	3055.39	609.891			3	31	45	5			2	27	31	12			0	1.53	0.06	0.36			0	40	0	0
	38.406	402.152	664.362	377.232			194.538	2268.38	2088.07	874.217			5	40	33	8			1	20	29	5			0	0.85	0.16	0.76			3	38	1	2
	101.315	528.261	782.322	293.678			333.293	1143.26	3256.38	583.231			4	21	38	11			3	23	40	3			0	1.08	0.05	0.22			4	59	2	1
	21.583	374.372	586.905	184.819			243.121	2100.2	2160.85	356.031			6	35	49	3			6	28	36	7			0.06	0.78	0.1	0.19			5	45	0	2
																									0	0.71	0.22	0.13			1	52	1	1
																									0.03	0.96	0.07	0.28

## Sheet: Figure 6
	Figure 6B				Figure 6E								Figure 6F						Figure 6G						Figure 6H						Figure 6I				Figure 6J
	NT3				4 weeks		8 weeks		12 weeks				4 weeks (pg/ml)						8 weeks (pg/ml)						12 weeks (pg/ml)						FCER1A				KIT
	PBS	LPS			C57BL/6J	KitW-sh/W-sh	C57BL/6J	KitW-sh/W-sh	C57BL/6J	KitW-sh/W-sh			C57BL/6J		KitW-sh/W-sh				C57BL/6J		KitW-sh/W-sh				C57BL/6J		KitW-sh/W-sh				12 weeks				12 weeks
	1.38354	5.33757			33	1	37	1	18	1			Sham	HO	Sham	HO			Sham	HO	Sham	HO			Sham	HO	Sham	HO			C57BL/6J	KitW-sh/W-sh			C57BL/6J	KitW-sh/W-sh
	1.42406	4.35542			30	0	26	1	22	1			130.087	229.398	161.648	160.052			198.308	803.685	111.449	428.239			222.977	328.139	96.1478	197.232			21	3			16	0
	1.06769	4.37301			26	2	36	0	15	2			105.328	304.24	109.868	168.121			298.195	362.559	155.876	170.932			175.547	457.232	122.212	289.232			23	0			19	3
	1.12471	5.02998			28	0	30	0	30	0			113.826	292.123	125.182	209.986			172.123	693.132	109.522	267.004			137.559	608.231	145.042	131.131			17	1			9	1
					19	3	20	0	21	0				380.168		197.016				552.103		291.761			317.321	511.123	185.64	301.975			11	2			13	2
																				716.239		387.885			165.906						19	0			15	1
	TrkC																								199.155
	PBS	LPS
	0.962072	1.12665																													NT3				NT3
	1.2544	1.05659																													12 weeks				12 weeks
	1.01583	1.36722																													C57BL/6J	KitW-sh/W-sh			C57BL/6J	KitW-sh/W-sh
	1.0677	1.24596																													11	0			7	0
																															18	0			10	0
																															10	1			9	2
																															16	2			13	1
																															19	0			6	1
																															Merge				Merge
																															12 weeks				12 weeks
																															C57BL/6J	KitW-sh/W-sh			C57BL/6J	KitW-sh/W-sh
																															10	0			5	0
																															8	3			8	3
																															9	1			9	1
																															13	1			9	1
																															12	1			7	1

## Sheet: Figure 7
	Figure 7A					Figure 7C					Figure 7D							Figure 7J								Figure 7K									Figure 7L									Figure 6M
	RD	-	+			PBS	+	+			LPS	+	+	+	+			PS	-	+	-	-	-			LPS	-	-	+	+	+	+			GW	-	-	-	-	+	+			Cam1
	LPS	+	+			LPS	-	+			Fc-TrkA	-	+	+	+			LPS	-	-	+	-	+			rmNGF	-	+	-	1	10	100			LPS	-	-	+	+	+	+			C57BL/6J - 8 weeks
	1	0.76631	0.853828			1	0.902967	1.2015			His-TrkA	+	+	-	+			PBS	+	+	+	+	+			1	0.100047	0.485455	2.53976	5.90435	6.83297	12.1211			rmNGF	-	+	-	+	-	+			Saline	rmNGF	GW
	2	0.671195	0.713862			2	0.892221	1.03699			1	2.10299	0.749625	1.33819	0.51326			rmNGF	-	-	-	+	+			2	0.865694	0.996278	5.06986	2.98447	5.80035	10.2546			1	0.608826	0.539071	4.72218	7.58113	1.14655	1.6479			21	32	7
	3	1.56249	1.207			3	1.20481	1.06901			2	1.94839	1.26614	1.31467	1.00593			1	0.4983	0.879233	2.59391	2.38383	5.34053			3	2.42124	1.66425	3.96436	4.77223	9.88785	15.0042			2	1.69235	1.56648	5.77051	11.4641	2.59031	2.97949			28	29	9
											3	1.70646	0.694324	1.34714	0.763735			2	2.18823	1.70666	4.21833	2.94383	4.69293			4	0.613014	0.102406	4.60894	3.34771	8.9302	12.1652			3	0.698825	0.855764	5.88369	9.02931	1.57375	2.51394			25	31	5
																		3	1.31347	1.22332	2.84818	3.82666	5.58099																					16	35	8
																																												23	26	13
																																												Ntf3
																																												C57BL/6J - 8 weeks
																																												Saline	rmNGF	GW
																																												20	29	7
																																												13	22	4
																																												19	32	8
																																												18	21	11
																																												25	26	7
																																												Merge
																																												C57BL/6J - 8 weeks
																																												Saline	rmNGF	GW
																																												20	29	8
																																												21	24	6
																																												16	18	10
																																												15	25	7
																																												13	19	2

## Sheet: Figure 8
	Figure 8D													Figure 8E													Figure 8I						Figure 8J
	Ch	-	+	+	+	+	+	+	+	+	+			Ch	-	+	+	+	+	+	+	+	+	+			KitW-sh/W-sh						KitW-sh/W-sh (mm3)
	GW	-	-	-	-	-	-	+	+	-	-			GW	-	-	-	-	-	-	+	+	-	-			BMMCLV	BMMCLV:NGF	BMMCNtf3-LV	BMMCsiNtf3-LV			BMMCLV	BMMCLV:NGF	BMMCNtf3-LV	BMMCsiNtf3-LV
	LPS	-	-	-	-	+	+	+	+	+	+			LPS	-	-	-	-	+	+	+	+	+	+			17	28	32	2			0.93	0.78	1.01	0.32
	rmNGF	-	-	-	+	-	+	-	+	-	+			rmNGF	-	-	-	+	-	+	-	+	-	+			9	31	37	4			0.7	1.58	2.19	0.05
	Mast cell	-	-	+	+	+	+	+	+	+	+			Mast cell	-	-	+	+	+	+	+	+	+	+			25	38	25	3			0.09	1.73	2.07	0.08
	siNtf3-LV	-	-	-	-	-	-	-	-	+	+			siNtf3-LV	-	-	-	-	-	-	-	-	+	+			22	21	35	8			0.57	1.21	1.98	0.22
	1	4.33201	10.349	9.17794	10.51	20.2057	28.1525	9.82019	9.32551	2.24252	1.02558			1	0.76445	5.62112	6.42359	8.40992	18.7775	26.7506	4.61591	4.1769	1.13799	0.80882			18	27	40	3			0.71	1.78	0.66	0.51
	2	6.96783	14.8875	14.9652	17.0752	21.4038	29.9577	10.3413	11.8188	5.27996	2.7444			2	1.28903	5.45702	6.56815	12.1103	17.9584	22.1681	6.33585	7.22295	2.40338	1.55089									1.55	2.27	1.57	0.01
	3	7.41241	17.1289	12.8167	15.359	25.4959	31.3665	15.2814	13.9401	4.24827	3.86496			3	0.646521	4.23356	5.96545	11.0601	21.1127	23.4038	3.58187	4.07623	1.31717	1.24591									0.81	0.82	3.05	0.21
																																	1.25	1.66	0.73	0.13
																																	1.23	1.63	1.91	0.75
																																	0.79	1.87	2.56	0.06

## Sheet: Figure 9
	Figure 9K					Figure 9L					Figure 9M					Figure 9N				Figure 9O
	Day 00	Day 07	HO			Day 00	Day 07	HO			Day 00(µm2)	Day 07(µm2)	HO(µm2)			Day 07				Day 07
	351	209	263			228	179	169			967.113	2987.11	3981.23			TrkA	TrkC			NT3	+	+
	298	255	203			199	135	178			698.331	1962.36	4012.68			19	70			TrkC	+	-
	305	226	268			180	163	143			1200.76	1778.89	2987.12			51	52			TrkA	-	+
	258	211	289			211	188	161			598.918	2342.24	3398.12			23	73			CAM1	-	+
																39	59			1	1	15
																				2	6	16
																				3	9	21
																				4	5	19

## Sheet: Supplemental Figure 1
	Supplemental Figure 1C				Supplemental Figure 1D				Supplemental Figure 1E				Supplemental Figure 1F				Supplemental Figure 1G				Supplemental Figure 1H
	C57BL/6J - 8 weeks (μm2)				C57BL/6J - 8 weeks				OCT4				OCT4				C57BL/6J - 8 weeks				C57BL/6J - 14 days
	Sham	HO			Sham	HO			C57BL/6J - 8 weeks				C57BL/6J - 8 weeks				Sham	HO			Con	Ch
	41.634	802.008			26	35			Sham	HO			Sham	HO			0.347626	7.11787			0.893295	0.865994
	33.367	913.671			20	28			48	138			93	348			1.49973	7.19419			0.964086	0.838962
	58.223	535.213			13	37			27	211			56	290			1.15264	5.99999			1.04262	0.991369
	21.671	1241.66			18	43			33	196			88	239
	19.023	815.572			19	26			19	110			35	221
									58	158			67	107
									SSEA4				TrkA
									C57BL/6J - 8 weeks				C57BL/6J - 8 weeks
									Sham	HO			Sham	HO
									61	185			5	12
									32	163			4	3
									11	201			10	6
									25	99			6	9
									41	178			0	10
									Merge				Merge
									C57BL/6J - 8 weeks				C57BL/6J - 8 weeks
									Sham	HO			Sham	HO
									51	108			3	10
									9	141			1	5
									28	102			7	3
									16	86			5	0
									31	121			3	6

[truncated: 5 more sheets: Supplemental Figure 2, Supplemental Figure 3, Supplemental Figure 4, Supplemental Figure 5, Supplemental Figure 12]
